# Supplementary material for: nf-core/proteinfamilies: a scalable pipeline for the generation of protein families
Source: Gigascience. 2026 Jan 21;15:giag009. doi: 10.1093/gigascience/giag009 (PMC12950615; doi:10.1093/gigascience/giag009)
Supplement: giag009_Supplemental_Files [file giag009_supplemental_files.zip]

Archive with 8 entries (8 files):
- Supplementary Figure 1.png
- Supplementary Figure 2.png
- Supplementary File 1.pdf
- Supplementary Table 1.xlsx
- Supplementary Table 2.xlsx
- Supplementary Table 3.xlsx
- Supplementary Table 4.xlsx
- Supplementary Table 5.xlsx
