# Supplementary material for: nf-core/proteinfamilies: a scalable pipeline for the generation of protein families
Source: Gigascience. 2026 Jan 21;15:giag009. doi: 10.1093/gigascience/giag009 (PMC12950615; doi:10.1093/gigascience/giag009)
Supplement: giag009_Supplemental_Files [file giag009_supplemental_files.zip › Supplementary Table 4.xlsx]

## Sheet: Sheet1
Combination Name	Algorithm	cluster_seq_identity	cluster_coverage	cluster_cov_mode	trim_msa
original_benchmark_linclust	linclust	0.5	0.9	0	TRUE
original_benchmark_cluster	cluster	0.5	0.9	0	TRUE
broad_and_trim	cluster	0.3	0.5	0	TRUE
broad_no_trim	cluster	0.3	0.5	0	FALSE
strict_and_trim	cluster	0.7	0.95	0	TRUE
strict_no_trim	cluster	0.7	0.95	0	FALSE
incremental_broad_and_trim	cluster	0.3	0.5	1	TRUE
