# Supplementary material for: nf-core/proteinfamilies: a scalable pipeline for the generation of protein families
Source: Gigascience. 2026 Jan 21;15:giag009. doi: 10.1093/gigascience/giag009 (PMC12950615; doi:10.1093/gigascience/giag009)
Supplement: giag009_Supplemental_Files [file giag009_supplemental_files.zip › Supplementary Table 5.xlsx]

## Sheet: Sheet1
Combination Name	Initial Clusters	Final Families	Matched HAMAP	Matched NCBIFAM	Matched PANTHER	Matched PFAM	Split	Partially Matched	Did not cluster	Total Matched / 200
original_benchmark_linclust	5826	709	50	44	37	42	16	3	8	173
original_benchmark_cluster	2898	758	50	47	39	42	13	3	6	178
broad_and_trim	1402	1027	50	50	44	48	8	0	0	192
broad_no_trim	1402	1048	50	50	30	48	17	5	0	178
strict_and_trim	5129	449	49	29	35	32	16	3	36	145
strict_no_trim	5129	459	50	29	35	32	15	3	36	146
incremental_broad_and_trim	1551	1046	50	50	44	48	8	0	0	192
broad_and_trim_with_merge	1402	930	50	50	45	48	7	0	0	193
